# Supplementary material for: Deep Learning Methods for Improving Pollen Monitoring
Source: Sensors (Basel). 2021 May 19;21(10):3526. doi: 10.3390/s21103526 (PMC8159113; doi:10.3390/s21103526)
Supplement: Supplementary file 1 [file sensors-21-03526-s001.zip]

Archive with 1 entries (1 files):
- sensors-1221259-supplementary.pdf
